# Supplementary material for: Opioids depress breathing through two small brainstem sites
Source: eLife. 2020 Feb 19;9:e52694. doi: 10.7554/eLife.52694 (PMC7077984; doi:10.7554/eLife.52694)
Supplement: Supplementary file 1. [file elife-52694-supp1.zip]

Archive with 4 entries (4 files):
- Video 1_Normoxia_Saline.mp4
- Video 2_Normoxia_Morphine.mp4
- Video 3_Hypercapnia_Saline.mp4
- Video 4_Hypercapnia_Morphine.mp4
